# Supplementary material for: Investigation of the Effect of Rice Bran Content on the Antioxidant Capacity and Related Molecular Conformations of Plant-Based Simulated Meat Based on Raman Spectroscopy
Source: Foods. 2022 Nov 6;11(21):3529. doi: 10.3390/foods11213529 (PMC9657750; doi:10.3390/foods11213529)
Supplement: Supplementary file 1 [file foods-11-03529-s001.zip]

Archive with 1 entries (1 files):
- foods-1907833-supplementary.pdf
